# Supplementary material for: Freshwater fishes (Actinopterygii) of Kenyir Reservoir, Peninsular Malaysia: Updated checklist, taxonomic concerns and alien species
Source: Biodivers Data J. 2023 Jul 3;11:e100337. doi: 10.3897/BDJ.11.e100337 (PMC10848668; doi:10.3897/BDJ.11.e100337)
Supplement: XML Treatment for Chitala cf. lopis [file BDJ.11.e100337-treatment2.xml]

<!DOCTYPE tp:taxon-treatment
  PUBLIC "-//TaxonX//DTD Taxonomic Treatment Publishing DTD v0 20100105//EN" "tax-treatment-NSO.dtd">
<tp:taxon-treatment xmlns:tp="http://www.plazi.org/taxpub"><tp:treatment-meta><mixed-citation publication-type="journal"><person-group><name><surname>Aqmal-Naser</surname><given-names>Mohamad</given-names></name><name><surname>Ali</surname><given-names>Norsyafira Anis</given-names></name><name><surname>Azmi</surname><given-names>Nur Ummiliani</given-names></name><name><surname>Fahmi-Ahmad</surname><given-names>Muhammad</given-names></name><name><surname>Rizal</surname><given-names>Syed Ahmad</given-names></name><name><surname>Ahmad</surname><given-names>Amirrudin B.</given-names></name></person-group><article-title>Freshwater fishes (<tp:taxon-name><tp:taxon-name-part taxon-name-part-type="class">Actinopterygii</tp:taxon-name-part></tp:taxon-name>) of Kenyir Reservoir, Peninsular Malaysia: Updated checklist, taxonomic concerns and alien species</article-title><source>Biodivers Data J</source><day>03</day><month>07</month><year>2023</year><volume>11</volume><pub-id pub-id-type="doi">10.3897/BDJ.11.e100337</pub-id></mixed-citation></tp:treatment-meta><tp:nomenclature><tp:taxon-name>
              <object-id xmlns:xlink="http://www.w3.org/1999/xlink" content-type="arpha" xlink:type="simple">F5B2D655-3B6A-59F7-BF0D-60BB9B1F2005</object-id>
              <tp:taxon-name-part taxon-name-part-type="genus">Chitala</tp:taxon-name-part>
              <tp:taxon-name-part taxon-name-part-type="species_undef">cf.</tp:taxon-name-part>
              <tp:taxon-name-part taxon-name-part-type="species">lopis</tp:taxon-name-part>
            </tp:taxon-name><tp:taxon-authority>(Bleeker, 1851)</tp:taxon-authority></tp:nomenclature><tp:treatment-sec sec-type="materials"><title>Materials</title><list list-type="alpha-lower" list-content="occurrences"><list-item><p><bold>Type status:</bold> <named-content xmlns:xlink="http://www.w3.org/1999/xlink" content-type="dwc:typeStatus" xlink:type="simple">Other material</named-content>. <bold>Location:</bold> locality: <named-content xmlns:xlink="http://www.w3.org/1999/xlink" content-type="dwc:locality" xlink:type="simple">Cacing River</named-content>; <bold>Event:</bold> samplingProtocol: <named-content xmlns:xlink="http://www.w3.org/1999/xlink" content-type="dwc:samplingProtocol" xlink:type="simple">Gill net (specimen was not taken), Literature; Cramphorn. J. (1983). Department of Fisheries (1994), Ambak. M.A., Jalal. K.C.A. (1998)</named-content>; year: <named-content xmlns:xlink="http://www.w3.org/1999/xlink" content-type="dwc:year" xlink:type="simple">2017</named-content></p></list-item></list></tp:treatment-sec><tp:treatment-sec sec-type="Native status"><title>Native status</title><p>Native species</p></tp:treatment-sec><tp:treatment-sec sec-type="Conservation status"><title>Conservation status</title><p>NE</p></tp:treatment-sec><tp:treatment-sec sec-type="Notes"><title>Notes</title><p>The distribution of <italic><tp:taxon-name><tp:taxon-name-part taxon-name-part-type="genus" reg="Chitala">Chitala</tp:taxon-name-part><tp:taxon-name-part taxon-name-part-type="species" reg="lopis">lopis</tp:taxon-name-part></tp:taxon-name></italic> is restricted to Java, Indonesia (<xref ref-type="bibr" rid="B8275060">Kottelat and Widjanarti 2005</xref>), which raises questions about the current taxonomic identity of other identified <italic><tp:taxon-name><tp:taxon-name-part taxon-name-part-type="genus" reg="Chitala">Chitala</tp:taxon-name-part><tp:taxon-name-part taxon-name-part-type="species" reg="lopis">lopis</tp:taxon-name-part></tp:taxon-name></italic> outside its native distribution ranges. The species is declared extinct in Java (<xref ref-type="bibr" rid="B8275120">Ng 2020</xref>) as it was not recorded for the past 100 years. The individuals resembling <italic><tp:taxon-name><tp:taxon-name-part taxon-name-part-type="genus" reg="Chitala">Chitala</tp:taxon-name-part><tp:taxon-name-part taxon-name-part-type="species" reg="borneensis">borneensis</tp:taxon-name-part></tp:taxon-name></italic> were also recorded from Peninsular Malaysia in the Endau and Terengganu River (Mohd Ilham Norhakim Lokman, pers. comm.). The identity of <italic><tp:taxon-name><tp:taxon-name-part taxon-name-part-type="genus" reg="Chitala">Chitala</tp:taxon-name-part></tp:taxon-name></italic> spp. from Peninsular Malaysia needs further taxonomic clarification based on morphology and molecular works (Fig. <xref ref-type="fig" rid="F8345212">2</xref>).</p></tp:treatment-sec><tp:treatment-sec><!--Section generated to contain objects referenced in tp:taxon-treatment.--><fig id="F8345212" position="float" orientation="portrait"><object-id xmlns:xlink="http://www.w3.org/1999/xlink" content-type="arpha" xlink:type="simple">737DC338-317F-5950-8C89-C7575AB1E9C4</object-id><object-id xmlns:xlink="http://www.w3.org/1999/xlink" content-type="doi" xlink:type="simple">10.3897/BDJ.11.e100337.figure2</object-id><label>Figure 2.</label><caption><p><tp:taxon-name><tp:taxon-name-part taxon-name-part-type="genus" reg="Chitala">Chitala</tp:taxon-name-part><tp:taxon-name-part taxon-name-part-type="uncertainty-rank">cf.</tp:taxon-name-part><tp:taxon-name-part taxon-name-part-type="species" reg="lopis">lopis</tp:taxon-name-part></tp:taxon-name> from Kenyir Reservoir.</p></caption><graphic xmlns:xlink="http://www.w3.org/1999/xlink" xlink:href="bdj-11-e100337-g002.jpg" position="float" id="oo_791628.JPG" orientation="portrait" xlink:type="simple"><uri content-type="original_file" xlink:type="simple">https://binary.pensoft.net/fig/791628</uri></graphic></fig></tp:treatment-sec><ref-list><ref id="B8275060"><element-citation xmlns:xlink="http://www.w3.org/1999/xlink" publication-type="article" xlink:type="simple"><person-group person-group-type="author"><name name-style="western"><surname>Kottelat</surname><given-names>M</given-names></name><name name-style="western"><surname>Widjanarti</surname><given-names>E</given-names></name></person-group><year>2005</year><article-title>The fishes of Danau Sentarum National Park and the Kapuas Lakes area, Kalimantan Barat, Indonesia</article-title><source>Raffles Bulletin of Zoology</source><volume>13</volume><fpage>139</fpage><lpage>17</lpage></element-citation></ref><ref id="B8275120"><element-citation xmlns:xlink="http://www.w3.org/1999/xlink" publication-type="website" xlink:type="simple"><person-group person-group-type="author"><name name-style="western"><surname>Ng</surname><given-names>H. H</given-names></name></person-group><article-title><italic>Chitala lopis</italic>. The IUCN red list of threatened species 2020</article-title><pub-id pub-id-type="doi">10.2305/IUCN.UK.2020-1.RLTS.T157719927A89815479.en.</pub-id><date-in-citation content-type="access-date">2021-06-03T00:00:00+03:00</date-in-citation></element-citation></ref></ref-list></tp:taxon-treatment>
