# Supplementary material for: Freshwater fishes (Actinopterygii) of Kenyir Reservoir, Peninsular Malaysia: Updated checklist, taxonomic concerns and alien species
Source: Biodivers Data J. 2023 Jul 3;11:e100337. doi: 10.3897/BDJ.11.e100337 (PMC10848668; doi:10.3897/BDJ.11.e100337)
Supplement: XML Treatment for Clupeichthys sp. [file BDJ.11.e100337-treatment4.xml]

<!DOCTYPE tp:taxon-treatment
  PUBLIC "-//TaxonX//DTD Taxonomic Treatment Publishing DTD v0 20100105//EN" "tax-treatment-NSO.dtd">
<tp:taxon-treatment xmlns:tp="http://www.plazi.org/taxpub"><tp:treatment-meta><mixed-citation publication-type="journal"><person-group><name><surname>Aqmal-Naser</surname><given-names>Mohamad</given-names></name><name><surname>Ali</surname><given-names>Norsyafira Anis</given-names></name><name><surname>Azmi</surname><given-names>Nur Ummiliani</given-names></name><name><surname>Fahmi-Ahmad</surname><given-names>Muhammad</given-names></name><name><surname>Rizal</surname><given-names>Syed Ahmad</given-names></name><name><surname>Ahmad</surname><given-names>Amirrudin B.</given-names></name></person-group><article-title>Freshwater fishes (<tp:taxon-name><tp:taxon-name-part taxon-name-part-type="class">Actinopterygii</tp:taxon-name-part></tp:taxon-name>) of Kenyir Reservoir, Peninsular Malaysia: Updated checklist, taxonomic concerns and alien species</article-title><source>Biodivers Data J</source><day>03</day><month>07</month><year>2023</year><volume>11</volume><pub-id pub-id-type="doi">10.3897/BDJ.11.e100337</pub-id></mixed-citation></tp:treatment-meta><tp:nomenclature><tp:taxon-name>
              <object-id xmlns:xlink="http://www.w3.org/1999/xlink" content-type="arpha" xlink:type="simple">10B9F22D-5F8C-5B72-B47C-47B5B634EBEC</object-id>
              <tp:taxon-name-part taxon-name-part-type="genus">Clupeichthys</tp:taxon-name-part>
              <tp:taxon-name-part taxon-name-part-type="undef-species">sp.</tp:taxon-name-part>
            </tp:taxon-name></tp:nomenclature><tp:treatment-sec sec-type="materials"><title>Materials</title><list list-type="alpha-lower" list-content="occurrences"><list-item><p><bold>Type status:</bold> <named-content xmlns:xlink="http://www.w3.org/1999/xlink" content-type="dwc:typeStatus" xlink:type="simple">Other material</named-content>. <bold>Occurrence:</bold> catalogNumber: <named-content xmlns:xlink="http://www.w3.org/1999/xlink" content-type="dwc:catalogNumber" xlink:type="simple">UMTZC7849</named-content>; <bold>Location:</bold> locality: <named-content xmlns:xlink="http://www.w3.org/1999/xlink" content-type="dwc:locality" xlink:type="simple">Cacing River, Lepar River</named-content>; <bold>Event:</bold> samplingProtocol: <named-content xmlns:xlink="http://www.w3.org/1999/xlink" content-type="dwc:samplingProtocol" xlink:type="simple">Literature; Department of Fisheries (1994), Aqmal-Naser et al. (2021), Scoop net</named-content>; year: <named-content xmlns:xlink="http://www.w3.org/1999/xlink" content-type="dwc:year" xlink:type="simple">2017, 2019, 2020</named-content></p></list-item></list></tp:treatment-sec><tp:treatment-sec sec-type="Native status"><title>Native status</title><p>Native species</p></tp:treatment-sec><tp:treatment-sec sec-type="Conservation status"><title>Conservation status</title><p>NE</p></tp:treatment-sec><tp:treatment-sec sec-type="Notes"><title>Notes</title><p><italic><tp:taxon-name><tp:taxon-name-part taxon-name-part-type="genus" reg="Clupeichthys">Clupeichthys</tp:taxon-name-part><tp:taxon-name-part taxon-name-part-type="species" reg="aesarnensis">aesarnensis</tp:taxon-name-part></tp:taxon-name></italic> is restricted to the river systems in Cambodia, Laos, Thailand and Vietnam (<xref ref-type="bibr" rid="B8274986">Di Dario 2018</xref>). The distribution of freshwater clupeid in Peninsular Malaysia, <italic><tp:taxon-name><tp:taxon-name-part taxon-name-part-type="genus" reg="Clupeichthys">Clupeichthys</tp:taxon-name-part><tp:taxon-name-part taxon-name-part-type="species" reg="perakensis">perakensis</tp:taxon-name-part></tp:taxon-name></italic> is restricted to the Perak River system (<xref ref-type="bibr" rid="B8275224">Ng et al. 2019</xref>). Hence, the species recorded in this study (identified as <italic><tp:taxon-name><tp:taxon-name-part taxon-name-part-type="genus" reg="Clupeichthys">Clupeichthys</tp:taxon-name-part></tp:taxon-name></italic> sp.) (Fig. <xref ref-type="fig" rid="F8345216">3</xref>) are neither of these species and need further study on their taxonomic identities (<xref ref-type="bibr" rid="B8274908">Aqmal-Naser et al. 2021</xref>).</p></tp:treatment-sec><tp:treatment-sec><!--Section generated to contain objects referenced in tp:taxon-treatment.--><fig id="F8345216" position="float" orientation="portrait"><object-id xmlns:xlink="http://www.w3.org/1999/xlink" content-type="arpha" xlink:type="simple">7D166B0B-9A22-5C8C-8D9F-8FC056D523A6</object-id><object-id xmlns:xlink="http://www.w3.org/1999/xlink" content-type="doi" xlink:type="simple">10.3897/BDJ.11.e100337.figure3</object-id><label>Figure 3.</label><caption><p><italic><tp:taxon-name><tp:taxon-name-part taxon-name-part-type="genus" reg="Clupeichthys">Clupeichthys</tp:taxon-name-part></tp:taxon-name></italic> sp. fresh specimen (top) and preserved specimen (bottom).</p></caption><graphic xmlns:xlink="http://www.w3.org/1999/xlink" xlink:href="bdj-11-e100337-g003.jpg" position="float" id="oo_791629.jpg" orientation="portrait" xlink:type="simple"><uri content-type="original_file" xlink:type="simple">https://binary.pensoft.net/fig/791629</uri></graphic></fig></tp:treatment-sec><ref-list><ref id="B8274986"><element-citation xmlns:xlink="http://www.w3.org/1999/xlink" publication-type="website" xlink:type="simple"><person-group person-group-type="author"><name name-style="western"><surname>Di Dario</surname><given-names>F</given-names></name></person-group><article-title><italic>Clupeichthys aesarnensis</italic> (errata version published in 2019). The IUCN red list of threatened species 2018</article-title><pub-id pub-id-type="doi">10.2305/IUCN.UK.2018-2.RLTS.T180921A143830692.en</pub-id></element-citation></ref><ref id="B8275224"><element-citation xmlns:xlink="http://www.w3.org/1999/xlink" publication-type="article" xlink:type="simple"><person-group person-group-type="author"><name name-style="western"><surname>Ng</surname><given-names>C. K. C</given-names></name><name name-style="western"><surname>Lim</surname><given-names>T. Y</given-names></name><name name-style="western"><surname>Ahmad</surname><given-names>A. B</given-names></name><name name-style="western"><surname>Khaironizam</surname><given-names>M. Z</given-names></name></person-group><year>2019</year><article-title>Provisional checklist of freshwater fish diversity and distribution in Perak, Malaysia, and some latest taxonomic concerns</article-title><source>Zootaxa</source><volume>4567</volume><issue>3</issue><pub-id pub-id-type="doi">10.11646/zootaxa.4567.3.5</pub-id></element-citation></ref><ref id="B8274908"><element-citation xmlns:xlink="http://www.w3.org/1999/xlink" publication-type="article" xlink:type="simple"><person-group person-group-type="author"><name name-style="western"><surname>Aqmal-Naser</surname><given-names>Mohamad</given-names></name><name name-style="western"><surname>Fahmi-Ahmad</surname><given-names>Muhammad</given-names></name><name name-style="western"><surname>Ahmad</surname><given-names>Amirrudin</given-names></name></person-group><year>2021</year><article-title>Length-weight relationship and condition factor of river sprats, <italic><tp:taxon-name><tp:taxon-name-part taxon-name-part-type="genus" reg="Clupeichthys">Clupeichthys</tp:taxon-name-part></tp:taxon-name></italic> sp. from Tasik Kenyir, Terengganu, Malaysia</article-title><source>Malaysian Applied Biology</source><volume>50</volume><issue>3</issue><fpage>69</fpage><lpage>75</lpage><pub-id pub-id-type="doi">10.55230/mabjournal.v50i3.1988</pub-id></element-citation></ref></ref-list></tp:taxon-treatment>
