# Supplementary material for: Freshwater fishes (Actinopterygii) of Kenyir Reservoir, Peninsular Malaysia: Updated checklist, taxonomic concerns and alien species
Source: Biodivers Data J. 2023 Jul 3;11:e100337. doi: 10.3897/BDJ.11.e100337 (PMC10848668; doi:10.3897/BDJ.11.e100337)
Supplement: XML Treatment for Labiobarbus leptocheilus [file BDJ.11.e100337-treatment27.xml]

<!DOCTYPE tp:taxon-treatment
  PUBLIC "-//TaxonX//DTD Taxonomic Treatment Publishing DTD v0 20100105//EN" "tax-treatment-NSO.dtd">
<tp:taxon-treatment xmlns:tp="http://www.plazi.org/taxpub"><tp:treatment-meta><mixed-citation publication-type="journal"><person-group><name><surname>Aqmal-Naser</surname><given-names>Mohamad</given-names></name><name><surname>Ali</surname><given-names>Norsyafira Anis</given-names></name><name><surname>Azmi</surname><given-names>Nur Ummiliani</given-names></name><name><surname>Fahmi-Ahmad</surname><given-names>Muhammad</given-names></name><name><surname>Rizal</surname><given-names>Syed Ahmad</given-names></name><name><surname>Ahmad</surname><given-names>Amirrudin B.</given-names></name></person-group><article-title>Freshwater fishes (<tp:taxon-name><tp:taxon-name-part taxon-name-part-type="class">Actinopterygii</tp:taxon-name-part></tp:taxon-name>) of Kenyir Reservoir, Peninsular Malaysia: Updated checklist, taxonomic concerns and alien species</article-title><source>Biodivers Data J</source><day>03</day><month>07</month><year>2023</year><volume>11</volume><pub-id pub-id-type="doi">10.3897/BDJ.11.e100337</pub-id></mixed-citation></tp:treatment-meta><tp:nomenclature><tp:taxon-name>
              <object-id xmlns:xlink="http://www.w3.org/1999/xlink" content-type="arpha" xlink:type="simple">B2A91007-1EBD-5DA5-BB76-058E0F7734C9</object-id>
              <tp:taxon-name-part taxon-name-part-type="genus">Labiobarbus</tp:taxon-name-part>
              <tp:taxon-name-part taxon-name-part-type="species">leptocheilus</tp:taxon-name-part>
            </tp:taxon-name><tp:taxon-authority>(Valenciennes, 1842)</tp:taxon-authority></tp:nomenclature><tp:treatment-sec sec-type="materials"><title>Materials</title><list list-type="alpha-lower" list-content="occurrences"><list-item><p><bold>Type status:</bold> <named-content xmlns:xlink="http://www.w3.org/1999/xlink" content-type="dwc:typeStatus" xlink:type="simple">Other material</named-content>. <bold>Occurrence:</bold> catalogNumber: <named-content xmlns:xlink="http://www.w3.org/1999/xlink" content-type="dwc:catalogNumber" xlink:type="simple">UMTZC7638</named-content>; <bold>Location:</bold> locality: <named-content xmlns:xlink="http://www.w3.org/1999/xlink" content-type="dwc:locality" xlink:type="simple">Lepar River, Kiang River, Mandak River, Siput River, Lawit River, Cicir River, Perepek River</named-content>; <bold>Event:</bold> samplingProtocol: <named-content xmlns:xlink="http://www.w3.org/1999/xlink" content-type="dwc:samplingProtocol" xlink:type="simple">Electrofishing, Literature; Ambak. M. A., Jalal. K. C. A. (1998), Kamaruddin. I.S., Mustafa Kamal. A.S., Christianus. A., Daud. A., Yu Abit. L. (2011)</named-content>; year: <named-content xmlns:xlink="http://www.w3.org/1999/xlink" content-type="dwc:year" xlink:type="simple">2017, 2018, 2019, 2020</named-content></p></list-item></list></tp:treatment-sec><tp:treatment-sec sec-type="Native status"><title>Native status</title><p>Native species.</p></tp:treatment-sec><tp:treatment-sec sec-type="Conservation status"><title>Conservation status</title><p>LC</p></tp:treatment-sec></tp:taxon-treatment>
