# Supplementary material for: Freshwater fishes (Actinopterygii) of Kenyir Reservoir, Peninsular Malaysia: Updated checklist, taxonomic concerns and alien species
Source: Biodivers Data J. 2023 Jul 3;11:e100337. doi: 10.3897/BDJ.11.e100337 (PMC10848668; doi:10.3897/BDJ.11.e100337)
Supplement: XML Treatment for Esomus metallicus [file BDJ.11.e100337-treatment39.xml]

<!DOCTYPE tp:taxon-treatment
  PUBLIC "-//TaxonX//DTD Taxonomic Treatment Publishing DTD v0 20100105//EN" "tax-treatment-NSO.dtd">
<tp:taxon-treatment xmlns:tp="http://www.plazi.org/taxpub"><tp:treatment-meta><mixed-citation publication-type="journal"><person-group><name><surname>Aqmal-Naser</surname><given-names>Mohamad</given-names></name><name><surname>Ali</surname><given-names>Norsyafira Anis</given-names></name><name><surname>Azmi</surname><given-names>Nur Ummiliani</given-names></name><name><surname>Fahmi-Ahmad</surname><given-names>Muhammad</given-names></name><name><surname>Rizal</surname><given-names>Syed Ahmad</given-names></name><name><surname>Ahmad</surname><given-names>Amirrudin B.</given-names></name></person-group><article-title>Freshwater fishes (<tp:taxon-name><tp:taxon-name-part taxon-name-part-type="class">Actinopterygii</tp:taxon-name-part></tp:taxon-name>) of Kenyir Reservoir, Peninsular Malaysia: Updated checklist, taxonomic concerns and alien species</article-title><source>Biodivers Data J</source><day>03</day><month>07</month><year>2023</year><volume>11</volume><pub-id pub-id-type="doi">10.3897/BDJ.11.e100337</pub-id></mixed-citation></tp:treatment-meta><tp:nomenclature><tp:taxon-name>
              <object-id xmlns:xlink="http://www.w3.org/1999/xlink" content-type="arpha" xlink:type="simple">02203139-59DB-5F8E-821E-B0742E8404DA</object-id>
              <tp:taxon-name-part taxon-name-part-type="genus">Esomus</tp:taxon-name-part>
              <tp:taxon-name-part taxon-name-part-type="species">metallicus</tp:taxon-name-part>
            </tp:taxon-name><tp:taxon-authority>Ahl, 1924</tp:taxon-authority></tp:nomenclature><tp:treatment-sec sec-type="materials"><title>Materials</title><list list-type="alpha-lower" list-content="occurrences"><list-item><p><bold>Type status:</bold> <named-content xmlns:xlink="http://www.w3.org/1999/xlink" content-type="dwc:typeStatus" xlink:type="simple">Other material</named-content>. <bold>Occurrence:</bold> catalogNumber: <named-content xmlns:xlink="http://www.w3.org/1999/xlink" content-type="dwc:catalogNumber" xlink:type="simple">UMTZC7131</named-content>; <bold>Location:</bold> locality: <named-content xmlns:xlink="http://www.w3.org/1999/xlink" content-type="dwc:locality" xlink:type="simple">Kiang River</named-content>; <bold>Event:</bold> samplingProtocol: <named-content xmlns:xlink="http://www.w3.org/1999/xlink" content-type="dwc:samplingProtocol" xlink:type="simple">Electrofishing, Scoop net</named-content>; year: <named-content xmlns:xlink="http://www.w3.org/1999/xlink" content-type="dwc:year" xlink:type="simple">2017, 2019, 2020</named-content></p></list-item></list></tp:treatment-sec><tp:treatment-sec sec-type="Native status"><title>Native status</title><p>Introduced species.</p></tp:treatment-sec><tp:treatment-sec sec-type="Notes"><title>Notes</title><p>New record to Kenyir Reservoir (Fig. <xref ref-type="fig" rid="F8345236">12</xref>). A common fish that thrives well in flood-plain or man-made habitats (<xref ref-type="bibr" rid="B8274934">Aqmal-Naser and Ahmad 2018a</xref>, <xref ref-type="bibr" rid="B8274943">Aqmal-Naser and Ahmad 2018b</xref>). Previously, this species is known as a native species in Peninsular Malaysia (<xref ref-type="bibr" rid="B8277508">Mohsin and Ambak 1983</xref>). However, it has been treated as an introduced species by <xref ref-type="bibr" rid="B8294456">Khan et al. (1996)</xref> and all recent studies without any justification. The identity of this species will soon be determined and the article on its status is being prepared. Hence, at the moment, we regarded this species as introduced species.</p></tp:treatment-sec><tp:treatment-sec><!--Section generated to contain objects referenced in tp:taxon-treatment.--><fig id="F8345236" position="float" orientation="portrait"><object-id xmlns:xlink="http://www.w3.org/1999/xlink" content-type="arpha" xlink:type="simple">88D1C92E-54B0-5E97-80AF-CBE65BC4C61C</object-id><object-id xmlns:xlink="http://www.w3.org/1999/xlink" content-type="doi" xlink:type="simple">10.3897/BDJ.11.e100337.figure12</object-id><label>Figure 12.</label><caption><p><italic><tp:taxon-name><tp:taxon-name-part taxon-name-part-type="genus" reg="Esomus">Esomus</tp:taxon-name-part><tp:taxon-name-part taxon-name-part-type="species" reg="metallicus">metallicus</tp:taxon-name-part></tp:taxon-name></italic>.</p></caption><graphic xmlns:xlink="http://www.w3.org/1999/xlink" xlink:href="bdj-11-e100337-g012.jpg" position="float" id="oo_791658.jpg" orientation="portrait" xlink:type="simple"><uri content-type="original_file" xlink:type="simple">https://binary.pensoft.net/fig/791658</uri></graphic></fig></tp:treatment-sec><ref-list><ref id="B8274934"><element-citation xmlns:xlink="http://www.w3.org/1999/xlink" publication-type="article" xlink:type="simple"><person-group person-group-type="author"><name name-style="western"><surname>Aqmal-Naser</surname><given-names>M</given-names></name><name name-style="western"><surname>Ahmad</surname><given-names>A. B</given-names></name></person-group><year>2018</year><article-title>Checklist of fishes in rice agroecosystem in Seberang Perai Tengah, Pulau Pinang, Peninsular Malaysia with notes on the emergence of the introduced species</article-title><source>Malayan Nature Journal</source><volume>70</volume><issue>4</issue><fpage>477</fpage><lpage>488</lpage></element-citation></ref><ref id="B8274943"><element-citation xmlns:xlink="http://www.w3.org/1999/xlink" publication-type="article" xlink:type="simple"><person-group person-group-type="author"><name name-style="western"><surname>Aqmal-Naser</surname><given-names>M</given-names></name><name name-style="western"><surname>Ahmad</surname><given-names>A. B</given-names></name></person-group><year>2018</year><article-title>Ichthyofauna in rice agroecosystem at Seberang Perai Tengah, Pulau Pinang, Malaysia with notes on the introduced species</article-title><source>Journal of Agrobiotechnology</source><volume>9</volume><issue>1</issue><fpage>27</fpage><lpage>40</lpage></element-citation></ref><ref id="B8277508"><element-citation xmlns:xlink="http://www.w3.org/1999/xlink" publication-type="book" xlink:type="simple"><person-group person-group-type="author"><name name-style="western"><surname>Mohsin</surname><given-names>M. A. K</given-names></name><name name-style="western"><surname>Ambak</surname><given-names>A</given-names></name></person-group><year>1983</year><source>Freshwater fishes of Peninsular Malaysia</source><publisher-name>Penerbit Universiti Pertanian Malaysia</publisher-name><size units="page">286</size><isbn>9679952134</isbn></element-citation></ref><ref id="B8294456"><element-citation xmlns:xlink="http://www.w3.org/1999/xlink" publication-type="book" xlink:type="simple"><person-group person-group-type="author"><name name-style="western"><surname>Khan</surname><given-names>M. S.</given-names></name><name name-style="western"><surname>Lee</surname><given-names>P. K. Y</given-names></name><name name-style="western"><surname>Cramphorn</surname><given-names>J.</given-names></name><name name-style="western"><surname>Zakaria-Ismail</surname><given-names>M.</given-names></name></person-group><year>1996</year><source>Freshwater fishes of the Pahang River basin, Malaysia</source><publisher-name>Wetlands International-Asia Pacific</publisher-name><publisher-loc>Kuala Lumpur</publisher-loc><size units="page">82</size><isbn>9839663194</isbn></element-citation></ref></ref-list></tp:taxon-treatment>
