# Supplementary material for: Freshwater fishes (Actinopterygii) of Kenyir Reservoir, Peninsular Malaysia: Updated checklist, taxonomic concerns and alien species
Source: Biodivers Data J. 2023 Jul 3;11:e100337. doi: 10.3897/BDJ.11.e100337 (PMC10848668; doi:10.3897/BDJ.11.e100337)
Supplement: XML Treatment for Mystus castaneus [file BDJ.11.e100337-treatment54.xml]

<!DOCTYPE tp:taxon-treatment
  PUBLIC "-//TaxonX//DTD Taxonomic Treatment Publishing DTD v0 20100105//EN" "tax-treatment-NSO.dtd">
<tp:taxon-treatment xmlns:tp="http://www.plazi.org/taxpub"><tp:treatment-meta><mixed-citation publication-type="journal"><person-group><name><surname>Aqmal-Naser</surname><given-names>Mohamad</given-names></name><name><surname>Ali</surname><given-names>Norsyafira Anis</given-names></name><name><surname>Azmi</surname><given-names>Nur Ummiliani</given-names></name><name><surname>Fahmi-Ahmad</surname><given-names>Muhammad</given-names></name><name><surname>Rizal</surname><given-names>Syed Ahmad</given-names></name><name><surname>Ahmad</surname><given-names>Amirrudin B.</given-names></name></person-group><article-title>Freshwater fishes (<tp:taxon-name><tp:taxon-name-part taxon-name-part-type="class">Actinopterygii</tp:taxon-name-part></tp:taxon-name>) of Kenyir Reservoir, Peninsular Malaysia: Updated checklist, taxonomic concerns and alien species</article-title><source>Biodivers Data J</source><day>03</day><month>07</month><year>2023</year><volume>11</volume><pub-id pub-id-type="doi">10.3897/BDJ.11.e100337</pub-id></mixed-citation></tp:treatment-meta><tp:nomenclature><tp:taxon-name>
              <object-id xmlns:xlink="http://www.w3.org/1999/xlink" content-type="arpha" xlink:type="simple">E88D9CEB-30F1-57C0-825E-FA7BAA430AEB</object-id>
              <tp:taxon-name-part taxon-name-part-type="genus">Mystus</tp:taxon-name-part>
              <tp:taxon-name-part taxon-name-part-type="species">castaneus</tp:taxon-name-part>
            </tp:taxon-name><tp:taxon-authority>Ng, 2002</tp:taxon-authority></tp:nomenclature><tp:treatment-sec sec-type="materials"><title>Materials</title><list list-type="alpha-lower" list-content="occurrences"><list-item><p><bold>Type status:</bold> <named-content xmlns:xlink="http://www.w3.org/1999/xlink" content-type="dwc:typeStatus" xlink:type="simple">Other material</named-content>. <bold>Occurrence:</bold> catalogNumber: <named-content xmlns:xlink="http://www.w3.org/1999/xlink" content-type="dwc:catalogNumber" xlink:type="simple">UMTZC8684</named-content>; <bold>Location:</bold> locality: <named-content xmlns:xlink="http://www.w3.org/1999/xlink" content-type="dwc:locality" xlink:type="simple">Budu River</named-content>; <bold>Event:</bold> samplingProtocol: <named-content xmlns:xlink="http://www.w3.org/1999/xlink" content-type="dwc:samplingProtocol" xlink:type="simple">Electrofishing</named-content>; year: <named-content xmlns:xlink="http://www.w3.org/1999/xlink" content-type="dwc:year" xlink:type="simple">2020</named-content></p></list-item></list></tp:treatment-sec><tp:treatment-sec sec-type="Native status"><title>Native status</title><p>Native species.</p></tp:treatment-sec><tp:treatment-sec sec-type="Conservation status"><title>Conservation status</title><p>LC</p></tp:treatment-sec></tp:taxon-treatment>
