# Supplementary material for: Freshwater fishes (Actinopterygii) of Kenyir Reservoir, Peninsular Malaysia: Updated checklist, taxonomic concerns and alien species
Source: Biodivers Data J. 2023 Jul 3;11:e100337. doi: 10.3897/BDJ.11.e100337 (PMC10848668; doi:10.3897/BDJ.11.e100337)
Supplement: XML Treatment for Clarias aff. batrachus [file BDJ.11.e100337-treatment63.xml]

<!DOCTYPE tp:taxon-treatment
  PUBLIC "-//TaxonX//DTD Taxonomic Treatment Publishing DTD v0 20100105//EN" "tax-treatment-NSO.dtd">
<tp:taxon-treatment xmlns:tp="http://www.plazi.org/taxpub"><tp:treatment-meta><mixed-citation publication-type="journal"><person-group><name><surname>Aqmal-Naser</surname><given-names>Mohamad</given-names></name><name><surname>Ali</surname><given-names>Norsyafira Anis</given-names></name><name><surname>Azmi</surname><given-names>Nur Ummiliani</given-names></name><name><surname>Fahmi-Ahmad</surname><given-names>Muhammad</given-names></name><name><surname>Rizal</surname><given-names>Syed Ahmad</given-names></name><name><surname>Ahmad</surname><given-names>Amirrudin B.</given-names></name></person-group><article-title>Freshwater fishes (<tp:taxon-name><tp:taxon-name-part taxon-name-part-type="class">Actinopterygii</tp:taxon-name-part></tp:taxon-name>) of Kenyir Reservoir, Peninsular Malaysia: Updated checklist, taxonomic concerns and alien species</article-title><source>Biodivers Data J</source><day>03</day><month>07</month><year>2023</year><volume>11</volume><pub-id pub-id-type="doi">10.3897/BDJ.11.e100337</pub-id></mixed-citation></tp:treatment-meta><tp:nomenclature><tp:taxon-name>
              <object-id xmlns:xlink="http://www.w3.org/1999/xlink" content-type="arpha" xlink:type="simple">476DCB97-E616-5E18-AD0B-BAF3AABC2310</object-id>
              <tp:taxon-name-part taxon-name-part-type="genus">Clarias</tp:taxon-name-part>
              <tp:taxon-name-part taxon-name-part-type="species_undef">aff.</tp:taxon-name-part>
              <tp:taxon-name-part taxon-name-part-type="species">batrachus</tp:taxon-name-part>
            </tp:taxon-name><tp:taxon-authority>(Linnaeus, 1758)</tp:taxon-authority></tp:nomenclature><tp:treatment-sec sec-type="materials"><title>Materials</title><list list-type="alpha-lower" list-content="occurrences"><list-item><p><bold>Type status:</bold> <named-content xmlns:xlink="http://www.w3.org/1999/xlink" content-type="dwc:typeStatus" xlink:type="simple">Other material</named-content>. <bold>Occurrence:</bold> catalogNumber: <named-content xmlns:xlink="http://www.w3.org/1999/xlink" content-type="dwc:catalogNumber" xlink:type="simple">UMTZC7792</named-content>; <bold>Location:</bold> locality: <named-content xmlns:xlink="http://www.w3.org/1999/xlink" content-type="dwc:locality" xlink:type="simple">Mandak River</named-content>; <bold>Event:</bold> samplingProtocol: <named-content xmlns:xlink="http://www.w3.org/1999/xlink" content-type="dwc:samplingProtocol" xlink:type="simple">Electrofishing, Literature; Department of Fisheries (1995)</named-content>; year: <named-content xmlns:xlink="http://www.w3.org/1999/xlink" content-type="dwc:year" xlink:type="simple">2019</named-content></p></list-item></list></tp:treatment-sec><tp:treatment-sec sec-type="Native status"><title>Native status</title><p>Native species.</p></tp:treatment-sec><tp:treatment-sec sec-type="Conservation status"><title>Conservation status</title><p>NE</p></tp:treatment-sec><tp:treatment-sec sec-type="Notes"><title>Notes</title><p>The distribution of <italic><tp:taxon-name><tp:taxon-name-part taxon-name-part-type="genus" reg="Clarias">Clarias</tp:taxon-name-part><tp:taxon-name-part taxon-name-part-type="species" reg="batrachus">batrachus</tp:taxon-name-part></tp:taxon-name></italic> is restricted to Java, Indonesia (<xref ref-type="bibr" rid="B8275146">Ng and Kottelat 2008</xref>). The species is widely introduced for cultivation, but originated from an Indochinese subpopulation that may represent undescribed species (<xref ref-type="bibr" rid="B8275129">Ng and Low 2019</xref>). The previously-identified population of <italic><tp:taxon-name><tp:taxon-name-part taxon-name-part-type="genus" reg="Clarias">C.</tp:taxon-name-part><tp:taxon-name-part taxon-name-part-type="species" reg="batrachus">batrachus</tp:taxon-name-part></tp:taxon-name></italic> in north-eastern India is presently known as <italic><tp:taxon-name><tp:taxon-name-part taxon-name-part-type="genus" reg="Clarias">Clarias</tp:taxon-name-part><tp:taxon-name-part taxon-name-part-type="species" reg="magur">magur</tp:taxon-name-part></tp:taxon-name></italic>. Other populations were known as <tp:taxon-name><tp:taxon-name-part taxon-name-part-type="genus" reg="Clarias">Clarias</tp:taxon-name-part><tp:taxon-name-part taxon-name-part-type="uncertainty-rank">aff.</tp:taxon-name-part><tp:taxon-name-part taxon-name-part-type="species" reg="batrachus">batrachus</tp:taxon-name-part></tp:taxon-name> ‘Indochina’ (from Mekong River drainage) and <tp:taxon-name><tp:taxon-name-part taxon-name-part-type="genus" reg="Clarias">Clarias</tp:taxon-name-part><tp:taxon-name-part taxon-name-part-type="uncertainty-rank">aff.</tp:taxon-name-part><tp:taxon-name-part taxon-name-part-type="species" reg="batrachus">batrachus</tp:taxon-name-part></tp:taxon-name> ‘Sundaland’ (from the Malay Peninsula and Borneo) (Fig. <xref ref-type="fig" rid="F8345552">19</xref>).</p></tp:treatment-sec><tp:treatment-sec><!--Section generated to contain objects referenced in tp:taxon-treatment.--><fig id="F8345552" position="float" orientation="portrait"><object-id xmlns:xlink="http://www.w3.org/1999/xlink" content-type="arpha" xlink:type="simple">83BDBD3B-76FF-52CF-9CBA-366DD57F97A3</object-id><object-id xmlns:xlink="http://www.w3.org/1999/xlink" content-type="doi" xlink:type="simple">10.3897/BDJ.11.e100337.figure19</object-id><label>Figure 19.</label><caption><p><tp:taxon-name><tp:taxon-name-part taxon-name-part-type="genus" reg="Clarias">Clarias</tp:taxon-name-part><tp:taxon-name-part taxon-name-part-type="uncertainty-rank">aff.</tp:taxon-name-part><tp:taxon-name-part taxon-name-part-type="species" reg="batrachus">batrachus</tp:taxon-name-part></tp:taxon-name> from Kenyir Reservoir.</p></caption><graphic xmlns:xlink="http://www.w3.org/1999/xlink" xlink:href="bdj-11-e100337-g019.jpg" position="float" id="oo_791676.jpg" orientation="portrait" xlink:type="simple"><uri content-type="original_file" xlink:type="simple">https://binary.pensoft.net/fig/791676</uri></graphic></fig></tp:treatment-sec><ref-list><ref id="B8275146"><element-citation xmlns:xlink="http://www.w3.org/1999/xlink" publication-type="article" xlink:type="simple"><person-group person-group-type="author"><name name-style="western"><surname>Ng</surname><given-names>HEOK HEE</given-names></name><name name-style="western"><surname>Kottelat</surname><given-names>MAURICE</given-names></name></person-group><year>2008</year><article-title>The identity of <italic><tp:taxon-name><tp:taxon-name-part taxon-name-part-type="genus" reg="Clarias">Clarias</tp:taxon-name-part><tp:taxon-name-part taxon-name-part-type="species" reg="batrachus">batrachus</tp:taxon-name-part></tp:taxon-name></italic> (Linnaeus, 1758), with the designation of a neotype (<tp:taxon-name><tp:taxon-name-part taxon-name-part-type="subclass">Teleostei</tp:taxon-name-part></tp:taxon-name>: <tp:taxon-name><tp:taxon-name-part taxon-name-part-type="family">Clariidae</tp:taxon-name-part></tp:taxon-name>)</article-title><source>Zoological Journal of the Linnean Society</source><volume>153</volume><issue>4</issue><fpage>725</fpage><lpage>732</lpage><pub-id pub-id-type="doi">10.1111/j.1096-3642.2008.00391.x</pub-id></element-citation></ref><ref id="B8275129"><element-citation xmlns:xlink="http://www.w3.org/1999/xlink" publication-type="website" xlink:type="simple"><person-group person-group-type="author"><name name-style="western"><surname>Ng</surname><given-names>H. H</given-names></name><name name-style="western"><surname>Low</surname><given-names>B. W</given-names></name></person-group><article-title><italic>Clarias batrachus</italic>. The IUCN red list of threatened species 2019</article-title><pub-id pub-id-type="doi">10.2305/IUCN.UK.2019-2.RLTS.T166613A1138872.en.</pub-id><date-in-citation content-type="access-date">2021-06-05T00:00:00+03:00</date-in-citation></element-citation></ref></ref-list></tp:taxon-treatment>
